# Supplementary material for: Case Report: Retroperitoneal Laparoscopic Partial Nephrectomy for T2 Renal Cell Carcinoma During Pregnancy
Source: Front Oncol. 2020 Oct 14;10:552228. doi: 10.3389/fonc.2020.552228 (PMC7591673; doi:10.3389/fonc.2020.552228)
Supplement: Supplementary file 1 [file Table_1.XLSX]

## Sheet: Sheet1
Table 1. Timeline of the whole treatment process
Episode	Situation
21st week of pregnancy	a T2 RCC was found
5 days after diagnosis	surgery was performed
4th postoperative month	a healthy infant was born
every 6 month afterwards	routine follow-up showed normochromic
46th postoperative month	the patient and the baby are doing fine
